# Supplementary material for: The importance of selecting the appropriate reference genes for quantitative real time PCR as illustrated using colon cancer cells and tissue
Source: F1000Res. 2016 Mar 9;5:99. Originally published 2016 Jan 22. [Version 2] doi: 10.12688/f1000research.7656.2 (PMC4768652; doi:10.12688/f1000research.7656.2)
Supplement: Cq Values for reference genes in HCT116 cell lines — The three Cq values for each reference gene is displayed for the 2-dimensional and 3-dimensional HCT116 cell cultures. [file f1000research-5-8875-s0000.tgz › 1ae101fc-84f8-457d-bb41-8a7f4ce85938_Dataset_1.csv]

	HCT116	HCT116	HCT116	HCT116	HCT116	HCT116
	2D	2D	2D	3D	3D	3D
Gene Name	Cq Value	Cq Value	Cq Value	Cq Value	Cq Value	Cq Value
B2M	22.140234	22.14829	22.121712	22.453043	22.413383	22.370667
PMM1	29.401875	29.276693	28.975876	29.93717	29.792974	29.651934
TBP	26.86574	26.92273	26.812597	28.274324	28.138552	28.062511
HRPT1	25.185236	25.146278	25.177797	26.218302	26.32845	26.191511
RPLPO	19.656942	19.5121	19.687592	20.152937	20.15497	20.111223
GUSB	25.550941	25.290342	25.573963	26.344154	26.323486	26.43148
PGK1	23.27432	23.27432	22.972868	24.045338	24.098988	24.020983
ACTB	27.573587	27.37925	27.504204	26.934671	26.872478	26.94638
PP1A	21.356932	21.35297	21.268312	21.956526	21.948254	21.92432
*The values correspond to three independent experiments i.e biological replicates
