# Supplementary material for: The importance of selecting the appropriate reference genes for quantitative real time PCR as illustrated using colon cancer cells and tissue
Source: F1000Res. 2016 Mar 9;5:99. Originally published 2016 Jan 22. [Version 2] doi: 10.12688/f1000research.7656.2 (PMC4768652; doi:10.12688/f1000research.7656.2)
Supplement: Cq Values for PKC coding genes and reference genes in HCT116 cell lines — The three Cq values for each PKC coding gene and the appropriate reference genes is displayed for the 2-dimensional and 3-dimensional HCT116 cell cultures. [file f1000research-5-8875-s0001.tgz › 68661407-34bd-4c08-b7c5-c2b4b3187a52_Dataset_2.csv]

	PRKCA	PRKCE	PRKCH	PRKCQ	PRKCD	PRKCZ	PRKCI	B2M	PMM1	RPLPO
	Cq Value	Cq Value	Cq Value	Cq Value	Cq Value	Cq Value	Cq Value	Cq Value	Cq Value	Cq Value
2D	25.534796	30.021826	25.597075	31.210854	25.402708	25.957802	27.508333	22.140234	29.401875	19.656942
2D	25.658108	30.022312	25.607742	31.494343	25.493034	25.923904	27.678555	22.14829	29.276693	19.5121
2D	25.603836	29.935234	25.512543	31.402763	25.434729	25.877272	27.758839	22.121712	28.975876	19.687592
3D	24.357988	29.413008	24.760405	30.881334	24.928722	25.328083	26.558174	22.453043	29.93717	20.152937
3D	24.507063	29.650784	24.613098	30.60151	24.62464	25.266247	26.582159	22.413383	29.792974	20.15497
3D	24.341564	29.29756	24.697048	30.51679	24.536623	25.307335	26.453423	22.370667	29.651934	20.111223
*The values correspond to three independent experiments i.e biological replicates
