# Supplementary material for: The importance of selecting the appropriate reference genes for quantitative real time PCR as illustrated using colon cancer cells and tissue
Source: F1000Res. 2016 Mar 9;5:99. Originally published 2016 Jan 22. [Version 2] doi: 10.12688/f1000research.7656.2 (PMC4768652; doi:10.12688/f1000research.7656.2)
Supplement: Cq Values for reference genes in HT29 cell lines — The three Cq values for each reference gene is displayed for the 2-dimensional and 3-dimensional HT29 cell cultures. [file f1000research-5-8875-s0002.tgz]

Archive with 1 entries (1 files):
- 172c590e-3ad6-409a-8d21-6bf862d0de50_Dataset_3.csv
