# Supplementary material for: The importance of selecting the appropriate reference genes for quantitative real time PCR as illustrated using colon cancer cells and tissue
Source: F1000Res. 2016 Mar 9;5:99. Originally published 2016 Jan 22. [Version 2] doi: 10.12688/f1000research.7656.2 (PMC4768652; doi:10.12688/f1000research.7656.2)
Supplement: Cq Values for reference genes in HT29 cell lines — The three Cq values for each reference gene is displayed for the 2-dimensional and 3-dimensional HT29 cell cultures. [file f1000research-5-8875-s0002.tgz › 172c590e-3ad6-409a-8d21-6bf862d0de50_Dataset_3.csv]

	HT29	HT29	HT29	HT29	HT29	HT29
	2D	2D	2D	3D	3D	3D
Gene Name	Cq Value	Cq Value	Cq Value	Cq Value	Cq Value	Cq Value
B2M	19.995264	19.941713	19.932129	20.5152	20.58984	20.54583
PMM1	28.314924	28.355637	28.461548	28.189844	28.30853	28.233744
TBP	28.270794	28.460411	28.63358	28.224007	28.180359	28.147839
HRPT1	24.838184	24.830402	24.850718	24.753094	24.739557	24.66608
RPLPO	20.078001	20.146059	20.157404	19.748852	19.750244	19.656834
GUSB	32.16	32.175552	32.375404	29.423485	25.490568	25.269575
PGK1	23.166931	22.694025	22.744116	23.64074	23.665525	24.008387
ACTB	27.918634	28.497961	28.53223	28.009066	28.469902	28.509188
PP1A	19.944347	19.939817	19.802155	19.77429	19.735796	19.638123
*The values correspond to three independent experiments i.e biological replicates
