# Supplementary material for: The importance of selecting the appropriate reference genes for quantitative real time PCR as illustrated using colon cancer cells and tissue
Source: F1000Res. 2016 Mar 9;5:99. Originally published 2016 Jan 22. [Version 2] doi: 10.12688/f1000research.7656.2 (PMC4768652; doi:10.12688/f1000research.7656.2)
Supplement: Cq Values for PKC coding genes and reference genes in HT29 cell lines — The three Cq values for each PKC coding gene and the appropriate reference genes is displayed for the 2-dimensional and 3-dimensional HT29 cell cultures. [file f1000research-5-8875-s0003.tgz › 28bdc320-9272-4868-b4dc-d0b4cbec97a4_Dataset_4.csv]

	PRKCA	PRKCE	PRKCH	PRKCQ	PRKCD	PRKCZ	PRKCI	PMM1	HRPTI	PP1A
	Cq Value	Cq Value	Cq Value	Cq Value	Cq Value	Cq Value	Cq Value	Cq Value	Cq Value	Cq Value
2D	24.914957	29.6584	25.357733	31.513065	24.594269	25.449045	23.835823	28.314924	24.838184	19.944347
2D	24.909397	29.640919	25.753635	31.369968	24.608795	25.365513	23.684317	28.355637	24.830402	19.939817
2D	24.920877	29.644028	25.778276	31.865423	24.686342	25.353903	23.753626	28.461548	24.850718	19.802155
3D	24.550747	28.832785	25.575933	31.537374	24.415407	25.285128	23.698914	28.189844	24.753094	19.77429
3D	24.426785	28.671137	25.605938	31.450321	24.389038	25.178421	23.622116	28.30853	24.739557	19.735796
3D	24.293613	28.815594	25.703218	31.061823	24.387733	25.04859	23.630898	28.233744	24.66608	19.638123
*The values correspond to three independent experiments i.e biological replicates
