# Supplementary material for: The importance of selecting the appropriate reference genes for quantitative real time PCR as illustrated using colon cancer cells and tissue
Source: F1000Res. 2016 Mar 9;5:99. Originally published 2016 Jan 22. [Version 2] doi: 10.12688/f1000research.7656.2 (PMC4768652; doi:10.12688/f1000research.7656.2)
Supplement: Cq Values for reference genes in normal and colon cancer tissue — The three Cq values for each reference gene is displayed for the normal and colon cancer tissue. [file f1000research-5-8875-s0004.tgz › 7ba37765-03d6-4027-b395-916bdc5ec3d3_Dataset_5.csv]

	Normal Tissue	Normal Tissue	Normal Tissue	Normal Tissue	Normal Tissue	Normal Tissue	Normal Tissue	Normal Tissue	Normal Tissue	Normal Tissue	Normal Tissue	Normal Tissue	Normal Tissue	Normal Tissue	Normal Tissue	Cancer Tissue	Cancer Tissue	Cancer Tissue	Cancer Tissue	Cancer Tissue	Cancer Tissue	Cancer Tissue	Cancer Tissue	Cancer Tissue	Cancer Tissue	Cancer Tissue	Cancer Tissue	Cancer Tissue	Cancer Tissue	Cancer Tissue
Gene Name	Cq Value	Cq Value	Cq Value	Cq Value	Cq Value	Cq Value	Cq Value	Cq Value	Cq Value	Cq Value	Cq Value	Cq Value	Cq Value	Cq Value	Cq Value	Cq Value	Cq Value	Cq Value	Cq Value	Cq Value	Cq Value	Cq Value	Cq Value	Cq Value	Cq Value	Cq Value	Cq Value	Cq Value	Cq Value	Cq Value
B2M	21.98113	21.850534	21.99432	18.038649	17.949036	17.990377	14.789495	14.828602	14.792412	17.32921	17.270624	17.323168	17.381886	17.441122	17.467344	23.723377	23.697445	23.658691	18.587828	18.595385	18.70989	16.555721	16.732103	16.588367	18.194603	18.29848	18.213009	18.579538	18.691301	18.687683
PMM1	28.53056	28.786118	28.690266	26.071491	26.191395	26.268726	24.515623	24.546156	24.633217	26.231129	26.43824	26.20202	25.677134	25.935898	25.802427	33.58537	32.027752	32.40754	26.654951	26.918457	26.795938	25.845676	25.76821	25.649302	26.397787	26.514364	26.45292	26.562393	26.53933	26.572369
TBP	33.221386	33.385227	33.04715	29.047216	28.974497	28.826145	27.272255	27.271406	27.311626	31.891273	32.30828	32.378384	31.385569	30.941263	31.03812	32.93733	32.26941	31.957968	28.783495	28.764465	28.789978	27.32893	27.33164	27.537949	29.042208	29.099407	29.258053	29.886724	30.011822	29.895754
HRPT1	29.57437	29.283163	29.189419	25.205402	25.120861	25.056072	24.165983	24.151625	24.092545	26.260126	26.163704	26.162664	25.669668	25.60374	25.74525	29.465761	29.233004	29.31552	24.500107	24.479053	24.414356	23.951374	23.972004	24.039198	23.916893	24.034954	23.964458	24.362982	24.307201	24.345879
RPLPO	26.823532	26.971888	26.785107	21.594738	21.436888	21.252054	19.99635	20.247051	20.06685	22.012901	22.18311	22.07718	21.28209	21.21257	21.092842	26.394762	26.646261	26.671122	20.488255	20.340343	20.298693	19.111185	19.338268	19.02917	19.585463	19.414583	19.39666	20.483	20.424988	20.36848
GUSB	29.286726	28.983395	28.705976	24.795391	24.742182	24.77057	23.587128	23.521717	23.381704	24.849981	24.912827	24.913845	24.231878	24.3129	24.164799	30.026484	29.78292	29.934828	24.21444	24.082321	23.976185	22.45809	22.495985	22.57583	22.657152	22.608946	22.45929	24.323378	24.356833	24.128782
PGK1	26.737339	26.67774	26.56105	23.005615	22.955582	22.965664	20.961098	20.888592	21.687435	22.797483	22.797483	22.898338	22.33636	22.2766	22.223423	27.091942	27.05272	27.19463	22.636938	22.625507	22.641762	21.09755	21.054913	21.044136	21.148397	21.152412	21.150139	22.343924	22.230673	22.338123
ACTB	29.78497	29.446009	29.521778	24.960758	25.038246	24.805677	21.596352	21.510618	22.028364	22.75773	22.685667	22.77989	22.121159	22.588894	21.976692	33.665276	31.914375	34.1236	24.719276	24.862366	24.527473	21.233946	21.202093	21.178251	22.162212	22.349028	22.078733	21.410093	21.476765	21.247252
PP1A	25.230883	25.126457	25.074203	20.968544	21.130848	21.146055	19.425198	19.42026	19.48943	21.279922	21.340395	21.253801	20.708403	20.777203	20.506758	24.951777	24.978256	24.989716	20.300858	20.273832	20.300154	19.597858	19.55419	19.532415	19.893276	19.778872	19.908897	19.399368	19.487078	19.48028
*The values correspond to three independent experiments i.e biological replicates
