# Supplementary material for: The importance of selecting the appropriate reference genes for quantitative real time PCR as illustrated using colon cancer cells and tissue
Source: F1000Res. 2016 Mar 9;5:99. Originally published 2016 Jan 22. [Version 2] doi: 10.12688/f1000research.7656.2 (PMC4768652; doi:10.12688/f1000research.7656.2)
Supplement: Cq Values for PKC coding genes and reference genes in normal and colon cancer tissue — The three Cq values for each PKC coding gene and the appropriate reference genes is displayed for the normal and colon cancer tissue. [file f1000research-5-8875-s0005.tgz]

Archive with 1 entries (1 files):
- 55ab34ca-1570-488c-b5a9-e482fd55caec_Dataset_6.csv
