# Supplementary material for: The importance of selecting the appropriate reference genes for quantitative real time PCR as illustrated using colon cancer cells and tissue
Source: F1000Res. 2016 Mar 9;5:99. Originally published 2016 Jan 22. [Version 2] doi: 10.12688/f1000research.7656.2 (PMC4768652; doi:10.12688/f1000research.7656.2)
Supplement: Cq Values for PKC coding genes and reference genes in normal and colon cancer tissue — The three Cq values for each PKC coding gene and the appropriate reference genes is displayed for the normal and colon cancer tissue. [file f1000research-5-8875-s0005.tgz › 55ab34ca-1570-488c-b5a9-e482fd55caec_Dataset_6.csv]

	PRKCA	PRKCE	PRKCH	PRKCQ	PRKCD	PRKCZ	PRKCI	PGK1	GUSB	PP1A
	Cq Value	Cq Value	Cq Value	Cq Value	Cq Value	Cq Value	Cq Value	Cq Value	Cq Value	Cq Value
Normal Tissue	26.826273	31.691776	27.907349	30.447926	25.61785	27.598385	26.763906	26.737339	29.286726	25.230883
Normal Tissue	27.033642	31.492699	27.911686	30.502014	25.786276	27.599642	26.912115	26.67774	28.983395	25.126457
Normal Tissue	26.928278	31.48891	27.89602	30.39215	25.619972	27.534124	26.799273	26.56105	28.705976	25.074203
Normal Tissue	31.605017	35.67813	33.951115	35.13049	30.411615	33.090145	30.912416	23.005615	24.795391	20.968544
Normal Tissue	31.972548	35.425182	32.953266	36.22036	30.273382	32.43458	30.967752	22.955582	24.742182	21.130848
Normal Tissue	31.853167	35.66736	33.556107	34.576653	30.045954	32.864098	30.829912	22.965664	24.77057	21.146055
Normal Tissue	24.907621	30.073828	25.894007	29.92658	24.05947	25.32734	25.625097	20.961098	23.587128	19.425198
Normal Tissue	25.102226	29.866194	25.886625	29.96305	23.969402	25.504189	25.612385	20.888592	23.521717	19.42026
Normal Tissue	25.147572	29.915394	25.947433	30.139074	23.999794	25.579008	25.73322	21.687435	23.381704	19.48943
Normal Tissue	25.12442	28.160284	26.391348	28.698662	23.861832	25.894358	25.019562	22.797483	24.849981	21.279922
Normal Tissue	25.168959	28.172321	26.27547	28.88341	23.809612	25.917023	25.077377	22.797483	24.912827	21.340395
Normal Tissue	24.945477	28.151648	26.342752	28.771185	23.83124	25.775446	24.965754	22.898338	24.913845	21.253801
Normal Tissue	25.52529	29.781294	27.48865	31.040272	26.214884	28.045912	26.86764	22.33636	24.231878	20.708403
Normal Tissue	25.584505	29.916864	27.55666	30.5423	26.247488	27.982859	26.79942	22.2766	24.3129	20.777203
Normal Tissue	25.59815	29.726492	27.51894	30.485056	26.1867	27.907703	26.619463	22.223423	24.164799	20.506758
Cancer Tissue	29.167198	32.94326	29.609064	32.870667	27.355808	28.982594	28.312487	27.091942	30.026484	24.951777
Cancer Tissue	29.2124	32.839798	29.622272	32.366245	27.4469	29.264421	28.402538	27.05272	29.78292	24.978256
Cancer Tissue	29.181065	32.776802	29.794664	32.457645	27.460876	29.30861	28.533186	27.19463	29.934828	24.989716
Cancer Tissue	31.93043	37.249557	33.917767	36.742996	31.921152	36.238987	32.193905	22.636938	24.21444	20.300858
Cancer Tissue	32.89549	37.007244	35.36475	36.742996	32.133347	34.366913	32.565754	22.625507	24.082321	20.273832
Cancer Tissue	31.992569	35.329296	34.204224	35.86203	32.19985	34.95762	32.270382	22.641762	23.976185	20.300154
Cancer Tissue	26.0917	30.752289	26.907404	30.533802	25.367685	26.26222	26.969246	21.09755	22.45809	19.597858
Cancer Tissue	26.323101	30.503956	26.897982	30.315561	25.224253	26.24726	26.89805	21.054913	22.495985	19.55419
Cancer Tissue	24.388908	29.344852	26.363384	29.217674	24.98082	26.121204	25.94559	21.044136	22.57583	19.532415
Cancer Tissue	24.497084	29.551823	26.256807	29.38609	25.265318	25.956783	25.7713	21.148397	22.657152	19.893276
Cancer Tissue	24.481285	29.316376	26.304428	29.286608	25.269724	26.043455	25.807487	21.152412	22.608946	19.778872
Cancer Tissue	26.159094	30.334768	26.397358	28.697304	25.993107	27.349463	26.222569	21.150139	22.45929	19.908897
Cancer Tissue	26.212769	30.220987	26.75002	28.886946	25.948936	27.909105	26.155529	22.343924	24.323378	19.399368
Cancer Tissue	26.151516	30.183752	26.427574	28.871786	25.835844	27.36477	26.266312	22.230673	24.356833	19.487078
Cancer Tissue	26.407585	31.702408	27.36484	31.164701	25.598318	27.3498	26.662643	22.338123	24.128782	19.48028
*The values correspond to three independent experiments i.e biological replicates
