# Supplementary material for: The importance of selecting the appropriate reference genes for quantitative real time PCR as illustrated using colon cancer cells and tissue
Source: F1000Res. 2016 Mar 9;5:99. Originally published 2016 Jan 22. [Version 2] doi: 10.12688/f1000research.7656.2 (PMC4768652; doi:10.12688/f1000research.7656.2)
Supplement: Cq values for sample assay efficiency test — The Cq values obtained when HT29 cDNA was serial diluted and the gene PRKCA was amplified. [file f1000research-5-8875-s0006.tgz]

Archive with 1 entries (1 files):
- f8758807-c62f-4394-94fd-b6f376f92210_Dataset_7.csv
