# Supplementary material for: The importance of selecting the appropriate reference genes for quantitative real time PCR as illustrated using colon cancer cells and tissue
Source: F1000Res. 2016 Mar 9;5:99. Originally published 2016 Jan 22. [Version 2] doi: 10.12688/f1000research.7656.2 (PMC4768652; doi:10.12688/f1000research.7656.2)
Supplement: Cq values for sample assay efficiency test — The Cq values obtained when HT29 cDNA was serial diluted and the gene PRKCA was amplified. [file f1000research-5-8875-s0006.tgz › f8758807-c62f-4394-94fd-b6f376f92210_Dataset_7.csv]

Dilution Factor	Cq Value	Average Cq Value
10	21.453447	21.529772
	21.615067
	21.520802
1	24.033415	23.90450733
	23.832119
	23.847988
0.1	27.253004	27.26691967
	27.365187
	27.182568
0.01	31.277872	31.537185
	32.356636
	30.977047
0.001	34.58107	34.429821
	34.278572
*The values correspond to three independent experiments i.e biological replicates
