# Supplementary material for: The importance of selecting the appropriate reference genes for quantitative real time PCR as illustrated using colon cancer cells and tissue
Source: F1000Res. 2016 Mar 9;5:99. Originally published 2016 Jan 22. [Version 2] doi: 10.12688/f1000research.7656.2 (PMC4768652; doi:10.12688/f1000research.7656.2)
Supplement: Cq values for inhibition assay test — The Cq values obtained for the corn assay when each of the sample types indicated are added to the RT-qPCR. [file f1000research-5-8875-s0007.tgz]

Archive with 1 entries (1 files):
- f05aa932-7128-4d40-ba11-515483270f1e_Dataset_8.csv
